# Supplementary material for: Mito-TIPTP Increases Mitochondrial Function by Repressing the Rubicon-p22phox Interaction in Colitis-Induced Mice
Source: Antioxidants (Basel). 2021 Dec 6;10(12):1954. doi: 10.3390/antiox10121954 (PMC8750874; doi:10.3390/antiox10121954)
Supplement: Supplementary file 1 [file antioxidants-10-01954-s001.zip]

Archive with 1 entries (1 files):
- antioxidants-1460513-supplementary.pdf
